# Supplementary material for: Role of charges in a dynamic disordered complex between an IDP and a folded domain
Source: Nat Commun. 2025 Apr 4;16:3242. doi: 10.1038/s41467-025-58374-5 (PMC11971343; doi:10.1038/s41467-025-58374-5)
Supplement: Supplementary file 6 — Source Data [file 41467_2025_58374_MOESM6_ESM.xlsx]

## Sheet: 1B
Residue no.	51	52	53	54	55	56	57	58	59	60	61	68	69	70	71	72	73	74	75	76	77	78	79	80	81	82
0x GD	0	0	0	0	0	0	0	0	0	0	0	0	0	0	0	0	0	0	0	0	0	0	0	0	0	0
1x GD	0.00509	0.00727	0.00654	0.00302	0.0101	0.01144	0.01131	0.01115	0.00749	0.00432	0.0022	0.0168	0.00741	0.00536	0.00343	0.00918	0.0073	0.00617	0.00995	0.00572	0	0.00326	0.0099	0.00561	0.00776	0.00708
2x GD	0.00955	0.01287	0.01148	0.00465	0.01813	0.02005	0.01953	0.01834	0.01305	0.00821	0.0041	0.02788	0.01275	0.00919	0.00643	0.01487	0.01333	0.01318	0.01714	0.01048	0.00235	0.00521	0.01654	0.01133	0.01273	0.0129
4x GD	0.01127	0.01872	0.01834	0.00606	0.02754	0.02916	0.02546	0.02807	0.01915	0.01083	0.00695	0.04142	0.01874	0.01369	0.00824	0.02023	0.02113	0.01877	0.02712	0.01469	0.00235	0.00747	0.02457	0.02026	0.01948	0.02002
8x GD	0.01489	0.02971	0.03132	0.01145	0.04104	0.04614	0.0405	0.045	0.02833	0.01646	0.01	0.05853	0.02564	0.01783	0.01289	0.02767	0.03196	0.0287	0.03881	0.01767	0.00675	0.01233	0.03795	0.0262	0.03068	0.03104

## Sheet: 1E-G
	Free		1xGD		2xGD		4xGD		1xH1				Free		1xGD		2xGD		4xGD		1xH1				Free		1xGD		2xGD		4xGD
	R1 (s-1)	SD (s-1)	R1 (s-1)	SD (s-1)	R1 (s-1)	SD (s-1)	R1 (s-1)	SD (s-1)	R1 (s-1)	SD (s-1)			R2 (s-1)	SD (s-1)	R2 (s-1)	SD (s-1)	R2 (s-1)	SD (s-1)	R2 (s-1)	SD (s-1)	R2 (s-1)	SD (s-1)			HetNOE	SD	HetNOEs	SD	HetNOE		HetNOE
1	1.06492	0.100294	1.05873	0.0949774	1.10053	0.0785204	1.16144	0.0604171	0.908277	0.124424		1	1.40169	0.279997	1.52791	0.199076	1.62548	0.223508	1.16421	0.220291	1.45639	0.262896		1	-0.64162	0.05	-0.74575	6.86471e-08	-0.63646	1.49282e-08	-0.59974	0.0441
2	1.18531	0.115724	1.19844	0.0979856	1.2356	0.0832443	1.30026	0.0577266	1.11118	0.115501		2	1.62751	0.261614	1.93114	0.214578	2.06571	0.216199	1.43319	0.217043	1.80395	0.27266		2	-0.31044	0.05	-0.30627	4.55771e-08	-0.29214	1.22755e-08	-0.33886	0.02972
3	1.36435	0.108376	1.44334	0.0844746	1.39775	0.0696231	#DIV/0!	#DIV/0!	1.37948	0.1221		3	1.78006	0.260844	1.74614	0.21624	1.63471	0.206936	1.70559	0.168252	2.00334	0.276628		3	-0.0591	0.05	-0.00748	3.56556e-08	0.01165	9.8799e-09	0.00211	0.02301
4	1.51436	0.0676123	1.5124	0.0448693	1.47928	0.024951	1.3251	0.0410777	1.39048	0.098524		4	2.19426	0.207875	1.76367	0.140277	1.74121	0.12258	1.84792	0.0723266	2.17227	0.222427		4	0.03987	0.05	0.0656	3.36997e-08	0.09552	9.73999e-09	0.13504	0.01574
5	1.46911	0.0681288	1.42877	0.0513352	1.45678	0.0240171	1.50488	0.00932476	1.36138	0.099968		5	2.27545	0.198463	2.25092	0.115249	1.81755	0.10437	1.88263	0.0668791	2.21161	0.20732		5	-0.10098	0.05	-0.15549	3.33739e-08	-0.15945	1.02202e-08	-0.18634	0.01882
6	1.4783	0.0237535	1.39551	0.0216798	1.45414	0.0044788	1.35679	0.0128906	1.43701	0.057658		6	2.10221	0.0958933	2.23464	0.051517	2.11392	0.036639	2.08448	0.0193288	2.3713	0.120916		6	0.1012	0.05	0.12779	3.17042e-08	0.12045	1.01156e-08	0.11392	0.01618
7	1.53602	0.0857133	1.65343	0.0466717	1.49503	0.041375	1.54598	0.0219591	1.60807	0.090306		7	2.53405	0.201368	2.39739	0.126157	2.42557	0.17555	2.54016	0.0876983	2.85811	0.233094		7	0.000262606	0.05	-0.01074	2.81736e-08	-0.05459	8.1249e-09	-0.07248	0.01487
8	1.58675	0.117348	1.53064	0.0881522	1.58798	0.0656287	1.46744	0.0575232	1.4724	0.131774		8	2.60568	0.26666	2.83199	0.220437	2.52777	0.205781	2.5305	0.177294	2.92769	0.29069		8	0.15878	0.05	0.15633	3.98472e-08	0.16446	1.03391e-08	0.1404	0.01824
9	1.71444	0.116878	1.76124	0.0905081	1.73749	0.0667249	1.6175	0.0653841	1.56454	0.144356		9	3.21182	0.306376	3.25671	0.243143	3.24208	0.238577	3.28109	0.210283	3.52068	0.343546		9	0.2073	0.05	0.21803	3.26179e-08	0.16573	8.43001e-09	0.19184	0.01833
10	1.52655	0.135353	1.62863	0.108347	1.60096	0.0915582	1.66817	0.0665369	1.51864	0.129952		10	3.15906	0.331591	3.46195	0.243561	3.56462	0.24163	3.03529	0.241508	3.36654	0.324246		10	0.23723	0.05	0.30026	4.65579e-08	0.25184	1.10784e-08	0.28746	0.02443
11	1.60248	0.106652	1.69825	0.0617065	1.60225	0.0579737	1.66504	0.0282337				11					3.22977	0.12358						11	0.1735	0.05			0.17133	8.60296e-09	0.21741	0.01839
12	1.6737	0.0372014	1.63945	0.0284049	1.65898	0.00832737	1.54519	0.0118411	1.63811	0.054919		12	3.17976	0.126191	3.56811	0.0673215	3.05656	0.0474944	3.25272	0.0469504	3.73983	0.174126		12	0.11815	0.05	0.16499	3.34282e-08	0.11188	9.68774e-09	0.10625	0.01609
13	1.60367	0.112014	1.68755	0.0799212	1.61977	0.0590933	1.68284	0.0319116	1.51494	0.127297		13	3.74808	0.299395	3.93703	0.190425	3.92565	0.164129	3.54284	0.145986	4.1452	0.338216		13	0.29715	0.05	0.27593	4.02937e-08	0.28636	1.16488e-08	0.2902	0.02502
14	1.60769	0.128851	1.64786	0.0993324	1.63535	0.0787976	1.70922	0.0563209	1.47574	0.133737		14	3.76952	0.318281	3.82268	0.217382	3.80396	0.222907	3.55891	0.200345	3.96425	0.327192		14	0.32339	0.05	0.33342	4.02499e-08	0.32988	1.0468e-08	0.29859	0.02418
15	1.66087	0.110884	1.75059	0.0817557	1.73474	0.0596922			1.57673	0.125709		15	3.27398	0.264106	3.55997	0.210505	3.42202	0.178024	3.68905	0.147654	3.83679	0.322775		15	0.2971	0.05	0.27853	3.90481e-08	0.25972	1.01893e-08	0.27571	0.02439
16												16												16		0.05
17	1.54916	0.054954	1.66076	0.0304025	1.52677	0.0217374	1.58894	0.0128158	1.58832	0.078834		17	3.58303	0.156584	3.98001	0.0846605	3.52275	0.0519981	3.6801	0.0363989	4.0625	0.20948		17	0.32495	0.05	0.2837	3.58417e-08	0.29749	1.01249e-08	0.26623	0.02217
18												18												18		0.05
19												19												19		0.05
20	1.67828	0.0662918	1.6459	0.038342	1.66344	0.0183661	1.55485	0.0205381	1.55724	0.09026		20	3.62561	0.215313	3.46057	0.140465	3.53449	0.0822236	3.71667	0.0544093	4.44155	0.230239		20	0.34198	0.05	0.2799	3.84153e-08	0.3461	1.00832e-08	0.34832	0.02908
21									1.55169	0.099497		21									4.58105	0.253475		21		0.05	0.33001	4.14743e-08			0.34148	0.02889
22			1.52048	0.0249858								22												22		0.05
23	1.54371	0.0229604	1.48645	0.0146122	1.54412	0.00244986	1.47155	0.00811398				23					3.24583	0.0282524						23	0.20797	0.05			0.18494	9.98111e-09	0.18973	0.02064
24	1.38933	0.0433648	1.51102	0.00666878	1.42838	0.00747791			1.48602	0.032959		24	5.67124	0.145658	4.11664	0.0877992	3.54243	0.0771314	4.76919	0.101665	5.25244	0.151956		24	0.23276	0.05	0.23051	4.02805e-08	0.22361	1.10455e-08	0.19549	0.02382
25	1.50084	0.0351026	1.4573	0.0254595	1.4946	0.00838998	1.56642	0.00882991	1.46793	0.040248		25	6.07627	0.190694	4.37892	0.129263	3.82536	0.09537	4.73078	0.121593	5.10248	0.197988		25	0.19347	0.05	0.16971	3.80571e-08	0.18355	1.01188e-08
26									1.50695	0.072918		26									4.48246	0.19284		26		0.05
27									1.49386	0.058624		27									6.41101	0.447439		27		0.05
28												28												28		0.05
29									1.38237	0.112021		29									3.9714	0.306341		29		0.05	0.10958	3.88236e-08	0.07034	1.0522e-08	0.07061	0.01956
30	1.46597	0.121387	1.73142	0.0185613	1.62236	0.0520542	1.53785	0.0550803	1.47872	0.127366		30	3.55025	0.315514	3.19021	0.224668	4.27731	0.31512	3.31674	0.179847	4.07341	0.260432		30	0.16169	0.05	0.16805	4.02534e-08	0.14416	1.07225e-08	0.12573	0.0217
31	1.5549	0.0814717	1.62397	0.0803605	1.55037	0.0492166	1.60799	0.021488	1.54405	0.102022		31	3.03292	0.221873	3.36204	0.140533	3.20233	0.12023	2.95554	0.0958517	3.9135	0.251686		31	0.32013	0.05	0.31784	4.14177e-08	0.3276	1.15983e-08	0.2956	0.02786
32	1.64567	0.0711842	1.63712	0.0560942	1.59983	0.0228737	1.50555	0.0319267	1.57801	0.101521		32	2.751	0.221603	2.84193	0.141261	2.72782	0.105907	2.89234	0.0812572	3.60503	0.203488		32	0.38949	0.05	0.26817	4.40013e-08	0.24415	1.19765e-08	0.24412	0.02923
33	1.48389	0.0369275	1.49213	0.0657393	1.48622	0.009139	1.35927	0.020859	1.41453	0.062183		33	4.07092	0.205391	3.37139	0.107779	2.7084	0.177138	3.16103	0.0896965	3.92032	0.231899		33	0.19861	0.05	0.21611	3.69014e-08	0.19663	1.09591e-08	0.20075	0.01902
34												34												34		0.05
35	1.4309	0.0788487	1.45113	0.0282045	1.41517	0.0415291	1.47455	0.0213887	1.37309	0.108208		35	3.06838	0.217674	2.82974	0.140751	5.02392	0.256839	3.242	0.11067	3.76793	0.239987		35	-0.04209	0.05	-0.04026	3.77503e-08	-0.07521	1.06398e-08	-0.0833	0.01754
36	1.42361	0.107671	1.385	0.0584889								36	2.68709	0.255429					2.58529	0.172137				36	0.00351	0.05	0.05028	4.38902e-08	-0.03552	1.11379e-08	-0.04909	0.02136
37	1.43433	0.113176	1.47163	0.0897056	1.48195	0.0648277	1.38933	0.0655291	1.31234	0.1063		37	3.19635	0.305298	2.74731	0.207648	3.15094	0.263954	2.81384	0.203657	3.68044	0.355567		37	0.14783	0.05	0.15925	4.80268e-08	0.10579	1.16743e-08	0.11183	0.02247
38	1.4559	0.11328	1.54027	0.0824441	1.51212	0.0708358	1.44148	0.069232				38	2.60973	0.297817	2.47894	0.22303	2.54896	0.222894	2.6244	0.167489				38	0.16971	0.05	0.1794	4.59319e-08	0.21857	1.20318e-08	0.23633	0.02625
39	1.51085	0.107635	1.49221	0.0774905	1.52223	0.0561262	1.38033	0.0524676	1.35989	0.132568		39	2.68969	0.26332	2.93235	0.170984	2.94666	0.179073	2.61515	0.145341	3.70271	0.33586		39	0.14585	0.05	0.16704	3.51277e-08	0.1885	9.11998e-09	0.20286	0.01974
40	1.40077	0.0975271							1.40064	0.117427		40	2.62187	0.260478					2.37872	0.148888	3.64864	0.301521		40	0.06744	0.05	0.11083	3.95125e-08	0.05333	1.0728e-08	0.03925	0.01642
41												41												41		0.05
42												42												42		0.05
43	1.50962	0.0991873	1.55898	0.0645089	1.49648	0.0493995			1.53383	0.134707		43	2.70574	0.241419	2.83013	0.161746	2.59853	0.17513	2.61632	0.119577	4.02943	0.322317		43	0.04291	0.05	0.04196	4.38957e-08	0.00368	1.2577e-08	-0.00369	0.01945
44												44												44		0.05
45												45												45		0.05
46	1.46316	0.0535134	1.44791	0.0299944	1.46108	0.0161392	1.51437	0.00585832	1.4772	0.066329		46	2.60028	0.134494	2.7317	0.0723645	2.95471	0.0530338	2.63185	0.0423159	4.6925	0.230991		46	-0.03332	0.05	-0.00959	3.62415e-08	-0.03982	1.14285e-08	-0.02751	0.01894
47												47					2.97236	0.0588366						47		0.05			0.05388	9.82381e-09
48									1.51675	0.067242		48									4.53051	0.298785		48		0.05
49	1.3644	0.0530468	1.57573	0.0116267					1.38715	0.077592		49	2.59657	0.133802	3.03368	0.0535983					5.41019	0.261075		49	0.18739	0.05	0.04975	2.68111e-08	0.20563	1.21222e-08	0.22531	0.02698
50	1.45655	0.0596992	1.43717	0.0382587	1.35391	0.0300371	1.4132	0.0118527	1.32665	0.102508		50	2.62259	0.189862	2.64778	0.120216	3.14112	0.0764587	2.92505	0.0685857	5.2803	0.357071		50	0.17873	0.05	0.19422	4.51215e-08	0.21591	1.3373e-08	0.20249	0.02692
51												51												51		0.05
52	1.40693	0.0107708	1.35648	0.0135268	1.4369	0.00737324			1.34397	0.028706		52	2.79314	0.0339729	3.0101	0.0269207	3.53986	0.0682149	3.27744	0.0157269	6.83643	0.212792		52	-0.03873	0.05	0.07161	5.7374e-08	0.02569	1.7264e-08	0.05496	0.02857
53	1.50894	0.016488	1.50505	0.0107611	1.48084	0.00487328	1.42014	0.00778334	1.39115	0.048051		53	3.89577	0.166672	4.10759	0.155839	7.04481	0.347463	4.39219	0.238883	9.08569	0.608012		53	-0.07431	0.05	-0.01342	4.915e-08	-0.01827	1.44763e-08	0.01338	0.02976
54					1.37027	0.00600597	1.41167	0.0108133	1.31276	0.037896		54					3.34079	0.0361091			8.21997	0.324381		54		0.05			0.11544	1.76978e-08	0.15559	0.04743
55					1.42295	0.00777293			1.41481	0.03149		55					3.26744	0.0481314			8.25304	0.298837		55		0.05			-0.00796	1.69375e-08	0.07102	0.03411
56	1.51754	0.0237413	1.43969	0.0112925								56	3.0154	0.0883643	3.56316	0.0514875								56	0.13698	0.05	0.07705	6.23226e-08
57												57												57		0.05
58	1.46714	0.0550368	1.4818	0.0112934					1.37374	0.04586		58	3.13777	0.192676	3.44802	0.0796508					8.65748	0.254368		58	0.13781	0.05	0.11536	6.2529e-08
59	1.35227	0.0485205	1.38919	0.0336497	1.30096	0.01973	1.43308	0.0160608	1.38956	0.108227		59	2.52854	0.119238	3.41426	0.0919798	3.30364	0.134444	4.00924	0.0963857	6.96651	0.453972		59	-0.00885	0.05	0.06963	1.02278e-07	0.11084	3.07306e-08	0.1785	0.07321
60	1.36434	0.0409632	1.32942	0.0329194	1.29671	0.0178113			1.43022	0.064153		60	2.8365	0.199734	3.38559	0.0991258	3.58234	0.132316	3.90886	0.269241	6.41697	0.307447		60	0.09531	0.05	0.16759	9.2358e-08	0.19604	2.66533e-08	0.29186	0.08508
61									1.36447	0.072567		61									7.65548	0.290302		61		0.05
62												62												62		0.05
63												63												63		0.05
64												64												64		0.05
65												65												65		0.05
66												66												66		0.05
67												67												67		0.05
68	1.431	0.0301946	1.3431	0.0318746	1.32785	0.0118193						68	2.91011	0.0798977	4.38086	0.0930025	4.71536	0.0409786	5.35498	0.139358				68	0.12703	0.05	0.15972	1.24106e-07	0.2121	3.54946e-08	0.28352	0.09901
69	1.38907	0.0382165	1.44633	0.0394928	1.31615	0.0196923	1.40848	0.0184917	1.37013	0.094374		69	2.7138	0.117097	3.90897	0.117742	4.34037	0.187308	4.92683	0.144472	7.62497	0.357613		69	-0.06708	0.05	0.02894	1.1016e-07	0.09705	3.53034e-08	0.12084	0.08819
70									1.32589	0.071947		70									7.71299	0.194585		70		0.05			0.396	5.422e-08	0.26858	0.09944
71	1.35151	0.0580471	1.37358	0.0457491	1.25569	0.0467555	1.33417	0.0294821	1.39276	0.085329		71			3.89251	0.123266	5.77444	0.417631	5.34908	0.123895	7.05833	0.289428		71	-0.09396	0.05	-0.07685	1.34619e-07	0.07123	5.31345e-08	0.11556	0.11428
72												72												72		0.05
73	1.44043	0.012847	1.42796	0.00578193	1.29934	0.0133005	1.34328	0.00722311	1.36041	0.039892		73	2.7311	0.0635037	4.39044	0.0473587	4.17598	0.0180274	5.34753	0.0320768	8.35248	0.280459		73	0.02016	0.05	0.15248	6.61765e-08	0.12806	1.85848e-08	0.24923	0.06897
74			1.43105	0.0539726	1.41364	0.0116429			1.55093	0.090191		74					4.60782	0.0575219			8.78991	0.310785		74		0.05	0.08217	1.16267e-07	0.11667	4.33338e-08	0.21542	0.16648
75	1.29246	0.0389496			1.40105	0.0116612						75			3.93558	0.106537	4.11076	0.0454829						75	-0.08582	0.05	0.04129	1.27596e-07	0.07476	4.19969e-08	0.18948	0.11126
76												76												76		0.05
77												77												77		0.05
78	1.41557	0.0386293	1.38725	0.0329397	1.36155	0.019553	1.41682	0.02195	1.26315	0.073782		78	2.74496	0.0930639	3.99722	0.0819934	4.36278	0.0379647	5.4473	0.117206	7.37934	0.317886		78	0.00908	0.05	0.05715	1.11698e-07	0.15972	6.33404e-08	0.21853	0.10499
79												79												79		0.05
80												80												80		0.05	0.18929	8.18086e-08
81	1.6035	0.0294731			1.56281	0.0226032						81					4.67221	0.0599523						81	0.08631	0.05	0.18321	1.1351e-07	0.24303	4.79603e-08	0.20763	0.08631
82	1.54404	0.0517975	1.51829	0.0462718	1.52851	0.00819722	1.4627	0.0120351	1.44349	0.077689		82	5.04944	0.245385	5.02934	0.0742331	5.83304	0.324154	6.14231	0.122387	8.51677	0.289442		82	0.15362	0.05	0.22464	1.12273e-07	0.16111	3.63725e-08	0.21299	0.08609
83					1.36575	0.0346066	1.32683	0.0320311	1.48274	0.086		83			3.98587	0.0996033	4.2331	0.0771824			7.31489	0.267136		83		0.05	0.20226	1.16067e-07	0.17277	2.97067e-08	0.19778	0.09267
84	1.57899	0.103876			1.49197	0.0506626						84	3.38198	0.29231			4.62217	0.177135	6.38465	0.258989				84	0.18489	0.05	0.16897	1.04057e-07	0.17369	3.2387e-08	0.16485	0.08763
85	1.68915	0.137809	1.53557	0.127294	1.50188	0.0777061	1.61567	0.0473327	1.23656	0.098736		85	5.43815	0.41792	3.9582	0.547748	3.77512	0.28844	4.78058	0.418371	6.51068	0.632495		85	0.26165	0.05	0.24613	1.29918e-07	0.25418	3.33895e-08	0.27308	0.09937
86	1.52703	0.12602	1.50473	0.0917937	1.46535	0.0668783	1.39975	0.059694	1.29378	0.139008		86	3.18729	0.289754	3.53669	0.208966	3.64294	0.197622	3.85312	0.19646	6.50079	0.640799		86	0.22832	0.05	0.28008	1.42896e-07	0.29236	3.76437e-08	0.25515	0.08894
87	1.58108	0.119837	1.54502	0.102714	1.60538	0.0616878	1.54476	0.0575613	1.30135	0.120067		87	2.92439	0.303162	3.79649	0.23472	3.54308	0.208507	3.61751	0.217928	5.70951	0.503476		87	0.23433	0.05	0.31047	1.37928e-07	0.25533	3.62861e-08	0.24758	0.09863
88	1.49914	0.119175	1.56788	0.0739042	1.50076	0.0586792			1.42445	0.127022		88	3.00265	0.23264	3.49553	0.138775	3.59071	0.169278	3.99775	0.104621	6.30239	0.482768		88	0.35344	0.05	0.29992	1.18851e-07	0.32222	3.59774e-08	0.37276	0.10581
89	1.59118	0.0909785	1.58984	0.0524951	1.58722	0.0330461			1.42508	0.109498		89	3.30746	0.211998	3.77075	0.151053	3.42317	0.107031	4.14287	0.125363	9.72828	0.829936		89	0.2194	0.05	0.24459	1.06312e-07	0.19193	2.85376e-08	0.27966	0.11425
90	1.49795	0.0984277	1.62562	0.0488209	1.58718	0.0394302	1.63035	0.0207746	1.47636	0.116301		90	5.91827	0.367355	4.71302	0.311508	3.87075	0.148748	4.93066	0.330793	8.1218	0.561416		90	0.16669	0.05	0.22262	1.1067e-07	0.17041	3.09996e-08	0.15169	0.06593
91									1.40302	0.081522		91									4.33491	0.728304		91		0.05	0.26746	1.05653e-07			0.33745	0.12501
92									1.40528	0.066937		92									6.94291	0.377764		92		0.05	0.17203	1.00082e-07			0.19979	0.09204
93	1.50203	0.0466056	1.55418	0.0314424	1.57095	0.0146026	1.41705	0.0285302	1.4428	0.05895		93	3.3328	0.12492	4.13579	0.065691	3.56825	0.129406	4.44283	0.042023	6.97582	0.302462		93	0.17361	0.05	0.13952	1.31324e-07	0.15357	3.29178e-08	0.15121	0.06718
94	1.55818	0.0165593	1.49967	0.0463005	1.49462	0.00776228	1.47773	0.0191003	1.40539	0.062113		94	2.97037	0.0654148	3.6541	0.0889947	3.75277	0.0815443	4.12875	0.154884	6.57712	0.205116		94	0.12829	0.05	0.25821	1.15124e-07	0.16672	3.92198e-08	0.18668	0.08463
95									1.48713	0.074808		95									4.35747	0.227802		95		0.05
96	1.51292	0.0464623	1.54352	0.020391								96			3.48694	0.0576016								96	0.23513	0.05	0.30643	8.07377e-08			0.26914	0.04683
97												97												97		0.05
98	1.54247	0.0619174			1.55406	0.0147465			1.4612	0.06609		98	2.94974	0.162049			3.30102	0.0641602			6.10773	0.254725		98	0.34907	0.05	0.35239	1.02268e-07	0.36755	3.06488e-08	0.41833	0.12058
99	1.55717	0.0393851	1.55778	0.0227179	1.50862	0.0114396	1.5415	0.0112233	1.44728	0.052695		99	3.24247	0.0753554	3.99261	0.100395	3.92364	0.0261315	4.19494	0.0721275	6.66668	0.13636		99	0.18325	0.05	0.21833	1.30298e-07	0.25268	3.69801e-08	0.19926	0.07355
100	1.52596	0.0619682	1.54021	0.0459553	1.49554	0.0306946			1.56053	0.085849		100			3.08767	0.130907	2.65967	0.0843081	2.36346	0.0712957	5.82302	0.374291		100	0.21237	0.05			0.05911	3.10346e-08	0.01946	0.04896
101	1.77029	0.0957178	1.70836	0.0681716	1.68308	0.0276212	1.56146	0.0426701	1.51072	0.092782		101	3.43074	0.228063	4.02959	0.233647	3.58761	0.129543	4.04309	0.136262	6.37161	0.285911		101	0.40264	0.05	0.3278	1.39615e-07	0.33597	3.96407e-08	0.40607	0.12103
102	1.80966	0.0844078	1.86206	0.0450349	1.73594	0.0487324	1.73468	0.0265542	1.59816	0.136221		102	3.38917	0.169227	3.63887	0.173735	3.86903	0.0857268	4.17469	0.135468	6.33407	0.394422		102	0.27024	0.05	0.43252	1.21435e-07	0.3042	3.29302e-08	0.27972	0.09701
103	1.67657	0.102665	1.74334	0.0519325	1.75449	0.0165668	1.61585	0.0316214	1.61823	0.112163		103	3.1507	0.186309	3.53309	0.116568	3.38147	0.0746182	3.73205	0.0673718	5.7156	0.320228		103	0.37356	0.05	0.35705	1.11754e-07	0.36479	3.73683e-08	0.41209	0.10631
104	1.7384	0.0966724	1.67739	0.0567426	1.67437	0.0311994	1.55672	0.0365736	1.52419	0.096317		104	2.6519	0.217735	2.86526	0.146589	2.82761	0.135325	3.21387	0.086311	5.049	0.310883		104	0.41989	0.05	0.25403	8.90058e-08	0.33036	2.80565e-08	0.40763	0.12665
105	1.56886	0.12439	1.80801	0.0717636	1.61385	0.0616377	1.52993	0.0620748	1.5267	0.131583		105	2.88845	0.148418	2.95617	0.175628	2.88799	0.146625	3.28599	0.125356	4.65274	0.389		105	0.16394	0.05	0.2133	9.563e-08	0.28191	4.51819e-08	0.21882	0.09755
106	1.58518	0.118454	1.6607	0.0833292	1.63091	0.0550375			1.4211	0.124313		106	2.84081	0.221928	3.12909	0.168546	3.16415	0.148241	3.03894	0.148555	4.4798	0.345775		106	0.16194	0.05	0.20238	1.19523e-07	0.14421	3.40734e-08	0.18325	0.07214
107									1.41803	0.077514		107									5.443	0.748394		107		0.05	0.15216	8.95811e-08
108	1.55267	0.035565	1.5598	0.0280522	1.51254	0.0110621			1.57217	0.06071		108	2.18788	0.107209	2.28525	0.0779713	2.33208	0.0576054	2.4718	0.0451643	3.80286	0.183644		108	-0.04527	0.05	0.0085	8.7798e-08	-0.00328	3.0054e-08	0.00436	0.05099
109									1.50238	0.057355		109			2.00984	0.0717454					3.15079	0.193154		109		0.05	-0.21619	8.93889e-08	-0.21912	2.88538e-08	-0.51765	0.27927
110	1.06451	0.00825684	1.1208	0.0134811	1.10367	0.00800692	1.17313	0.0223272	1.25827	0.017421		110	3.14397	0.28996	1.64082	0.103574	1.69196	0.053376	2.01141	0.0705588	2.54434	0.096888		110	-0.70273	0.05	-0.60447	1.11934e-07	-0.67974	3.53163e-08	-0.68843	0.12372

## Sheet: 1H
	1xGD	2xGD	4xGD	8xGD	1xH1
ProTa residue no.	Shift
1	0.00142	0.000679849	0.00117	0.0018	0.00499
2	0.000597163	0.000124134	0.000368	0.00176	0.00344
3	0.00125	0.00125	0.000764	0.00107	0.00404
4	0.000519773	0.00071585	0.000748	0.00139	0.00448
5	0.000614432	0.001	0.00127	0.00164	0.00521
6	0.000377286	0.00063184	0.000766	0.000977118	0.00535
7	0.000703509	0.00148	0.00135	0.00205	0.00476
8	0.000287422	0.000523172	0.000621	0.00115	0.00461
9	0.000641589	0.000612679	0.000325	0.00103	0.00453
10	0.000871945	0.000726465	0.00122	0.00162	0.00396
11	0.00098858	0.00232	0.00109	0.00359	0.0019
12	0.000532742	0.000718936	0.000881	0.00163	0.0048
13	0.00113	0.000864074	0.000664	0.00247	0.00456
14	0.000289436	0.000478772	0.00185	0.0023	0.00487
15	0.000385955	0.00033468	0.000698	0.00107	0.00552
16	0.00242	0.00242	0.00242	0.00468	0.00769
17	0.000409348	0.000780948	0.000912	0.0015	0.00694
18	0.000276098	0.000276098	0.000276	0.00177	0.00539
19	0.00266	0.00266	0.00266	0.00295	0.00617
20	0.000278091	0.000755891	0.00121	0.00156	0.00546
21	0.000353754	0.000667744	0.000962	0.00153	0.01053
22	0.00243	0.00243	0.00243	0.00207	0.01251
23	0.000540217	0.000523515	0.00047	0.000791153	0.00163
24	0.000778728	0.0027	0.0025	0.00384	0.00699
25	0.001	0.0013	0.00214	0.00323	0.00618
26	0.00222	0.00222	0.00222	0.00222	0.00352
27	0.000223412	0.000294917	0.00122	0.00143	0.00504
28	0.00189	0.00205	0.00101	0.00191	0.00545
29	0.00261	0.00328	0.00187	0.0034	0.00736
30	0.00108	0.00154	0.00326	0.00428	0.00647
31	0.000341598	0.00039252	0.000643	0.00114	0.00638
32	0.00133	0.00166	0.00187	0.0034	0.01048
33	0.000951658	0.00119	0.00194	0.00303	0.00949
35	0.000762419	0.000993498	0.00126	0.0029	0.0092
36	0.000696787	0.000720388	0.00174	0.00556	0.0118
37	0.000768795	0.000897092	0.000439	0.00217	0.00685
38	0.000923822	0.00132	0.000985	0.0021	0.00385
39	0.000828627	0.00119	0.00182	0.00389	0.00943
40	0.00212	0.00235	0.00316	0.00556	0.01227
41	0.00109	0.00109	0.00332	0.00635	0.01403
42	0.0032	0.00646	0.00646	0.00968	0.01543
43	0.000816665	0.00158	0.00319	0.00585	0.01269
44	0.000643313	0.000934515	0.00107	0.00287	0.01024
45	0	0	0	0.00224	0.00648
46	0.00267	0.00444	0.00764	0.01223	0.03249
47	0.01118	0.01008	0.00867	0.01904	0.0127
48	0.00385	0.00656	0.01234	0.01249	0.04277
49	0.00421	0.00777	0.01215	0.01921	0.04456
50	0.004	0.00704	0.01129	0.01866	0.04222
51	0.00509	0.00955	0.01127	0.01489	0.06506
52	0.00727	0.01287	0.01872	0.02971	0.06999
53	0.00654	0.01148	0.01834	0.03132	0.06548
54	0.00302	0.00465	0.00606	0.01145	0.02486
55	0.0101	0.01813	0.02754	0.04104	0.08001
56	0.01144	0.02005	0.02916	0.04614	0.0892
57	0.01131	0.01953	0.02546	0.0405	0.07599
58	0.01115	0.01834	0.02807	0.045	0.07439
59	0.00749	0.01305	0.01915	0.02833	0.03755
60	0.00432	0.00821	0.01083	0.01646	0.02397
61	0.0022	0.0041	0.00695	0.01	0.02674
68	0.0168	0.02788	0.04142	0.05853	0.08416
69	0.00741	0.01275	0.01874	0.02564	0.02552
70	0.00536	0.00919	0.01369	0.01783	0.01504
71	0.00343	0.00643	0.00824	0.01289	0.02212
72	0.00918	0.01487	0.02023	0.02767	0.02481
73	0.0073	0.01333	0.02113	0.03196	0.06274
74	0.00617	0.01318	0.01877	0.0287	0.05912
75	0.00995	0.01714	0.02712	0.03881	0.06194
76	0.00572	0.01048	0.01469	0.01767	0.0234
77	0	0.00235	0.00235	0.00675	0.01286
78	0.00326	0.00521	0.00747	0.01233	0.03093
79	0.0099	0.01654	0.02457	0.03795	0.05347
80	0.00561	0.01133	0.02026	0.0262	0.04555
81	0.00776	0.01273	0.01948	0.03068	0.04384
82	0.00708	0.0129	0.02002	0.03104	0.04584
83	0.00463	0.00766	0.01147	0.01666	0.02755
84	0.00319	0.00633	0.00992	0.01677	0.02696
85	0.00295	0.00364	0.00433	0.00829	0.01888
86	0.0041	0.0089	0.01215	0.02117	0.04394
87	0.000973087	0.00181	0.00281	0.00446	0.00985
88	0.000826532	0.00156	0.00175	0.00458	0.01238
89	0	0	0.00615	0.0141	0.03328
90	0.00293	0.00581	0.0092	0.0155	0.03237
91	0.00247	0.00453	0.00702	0.01019	0.02326
92	0.000738957	0.00101	0.00133	0.00273	0.01962
93	0.00144	0.0022	0.00253	0.00429	0.00989
94	0.00104	0.00175	0.00228	0.0044	0.01046
95	0.00172	0.00172	0.00404	0.00501	0.01365
96	0.00347	0.00614	0.01054	0.01658	0.03117
97	0.00211	0.00325	0.00656	0.0101	0.01178
98	0.00113	0.00304	0.00397	0.00833	0.01402
99	0.0013	0.00243	0.00508	0.00871	0.02184
100	0.00155	0.00118	0.00135	0.00254	0.01193
101	0.00157	0.00195	0.00336	0.00412	0.01529
102	0.00124	0.00188	0.00342	0.00579	0.0216
103	0.00133	0.00254	0.00332	0.0047	0.01418
104	0.000570912	0.000723263	0.00139	0.00305	0.01299
105	0.00196	0.00181	0.00346	0.007	0.02032
106	0.00158	0.00285	0.00617	0.01195	0.03437
107	0.000589472	0.00108	0.00113	0.00248	0.00797
108	0.000335519	0.00066348	0.00142	0.00379	0.00529
109	0.000948335	0.00157	0.00313	0.0076	0.01595
110	0.000990001	0.00159	0.00317	0.00605	0.01087

## Sheet: 1I
GD Conc. (uM)	Transfer efficiency	normalized counts
0	0.015	0.244728
0	0.045	0.251925
0	0.075	0.3383
0	0.105	0.392284
0	0.135	0.503851
0	0.165	0.791766
0	0.195	1.15526
0	0.225	1.65551
0	0.255	2.3789
0	0.285	3.45138
0	0.315	4.16397
0	0.345	4.35831
0	0.375	3.78608
0	0.405	2.67401
0	0.435	2.06939
0	0.465	1.54754
0	0.495	0.917728
0	0.525	0.687397
0	0.555	0.525444
0	0.585	0.359893
0	0.615	0.291514
0	0.645	0.244728
0	0.675	0.165551
0	0.705	0.115166
0	0.735	0.0971712
0	0.765	0.0503851
0	0.795	0.0323904
0	0.825	0.0359893
0	0.855	0.0107968
0	0.885	0.0179947
0	0.915	0.00359893
0	0.945	0.0107968
0	0.975	0.00359893
0.58	0.015	0.164778
0.58	0.045	0.221043
0.58	0.075	0.333574
0.58	0.105	0.353669
0.58	0.135	0.373764
0.58	0.165	0.655092
0.58	0.195	0.93642
0.58	0.225	1.32224
0.58	0.255	2.16221
0.58	0.285	3.19106
0.58	0.315	3.93859
0.58	0.345	4.47713
0.58	0.375	4.12748
0.58	0.405	3.24733
0.58	0.435	2.42344
0.58	0.465	1.5674
0.58	0.495	1.12531
0.58	0.525	0.683225
0.58	0.555	0.614902
0.58	0.585	0.434049
0.58	0.615	0.269271
0.58	0.645	0.148702
0.58	0.675	0.164778
0.58	0.705	0.108512
0.58	0.735	0.0843984
0.58	0.765	0.0482276
0.58	0.795	0.0321518
0.58	0.825	0.0361707
0.58	0.855	0.0281328
0.58	0.885	0.0160759
0.58	0.915	0.0120569
0.58	0.945	0.0200948
0.58	0.975	0.0120569
0.85	0.015	0.226342
0.85	0.045	0.31616
0.85	0.075	0.31616
0.85	0.105	0.377236
0.85	0.135	0.492204
0.85	0.165	0.603578
0.85	0.195	0.944888
0.85	0.225	1.36524
0.85	0.255	2.14845
0.85	0.285	3.07538
0.85	0.315	3.88733
0.85	0.345	4.53043
0.85	0.375	4.13882
0.85	0.405	3.14364
0.85	0.435	2.31731
0.85	0.465	1.81433
0.85	0.495	0.94848
0.85	0.525	0.693397
0.85	0.555	0.574837
0.85	0.585	0.3952
0.85	0.615	0.301789
0.85	0.645	0.1976
0.85	0.675	0.161673
0.85	0.705	0.107782
0.85	0.735	0.0682618
0.85	0.765	0.0467055
0.85	0.795	0.03952
0.85	0.825	0.0251491
0.85	0.855	0.0215564
0.85	0.885	0.0143709
0.85	0.915	0.00718546
0.85	0.945	0.0287418
0.85	0.975	0.00359273
1.3	0.015	0.198238
1.3	0.045	0.216593
1.3	0.075	0.256975
1.3	0.105	0.363436
1.3	0.135	0.407489
1.3	0.165	0.624082
1.3	0.195	0.939794
1.3	0.225	1.39134
1.3	0.255	2.0815
1.3	0.285	3.16814
1.3	0.315	4.25477
1.3	0.345	4.51909
1.3	0.375	4.11894
1.3	0.405	3.29662
1.3	0.435	2.45962
1.3	0.465	1.49046
1.3	0.495	1.04258
1.3	0.525	0.613069
1.3	0.555	0.543319
1.3	0.585	0.312041
1.3	0.615	0.323054
1.3	0.645	0.216593
1.3	0.675	0.146843
1.3	0.705	0.0770925
1.3	0.735	0.0770925
1.3	0.765	0.0550661
1.3	0.795	0.0293686
1.3	0.825	0.0367107
1.3	0.855	0.00734214
1.3	0.885	0.0220264
1.3	0.915	0.0330396
1.3	0.945	0.00367107
1.3	0.975	0.00734214
1.95	0.015	0.270445
1.95	0.045	0.173569
1.95	0.075	0.266408
1.95	0.105	0.371357
1.95	0.135	0.484379
1.95	0.165	0.601437
1.95	0.195	0.904174
1.95	0.225	1.37644
1.95	0.255	2.06265
1.95	0.285	3.01122
1.95	0.315	3.97191
1.95	0.345	4.27061
1.95	0.375	4.37959
1.95	0.405	3.43909
1.95	0.435	2.29676
1.95	0.465	1.61863
1.95	0.495	1.09389
1.95	0.525	0.859772
1.95	0.555	0.488415
1.95	0.585	0.37943
1.95	0.615	0.274481
1.95	0.645	0.185679
1.95	0.675	0.14935
1.95	0.705	0.125131
1.95	0.735	0.133204
1.95	0.765	0.0403649
1.95	0.795	0.0201824
1.95	0.825	0.0201824
1.95	0.855	0.0322919
1.95	0.885	0.0242189
1.95	0.915	0.00403649
1.95	0.945	0
1.95	0.975	0.00403649
2.93	0.015	0.270854
2.93	0.045	0.204971
2.93	0.075	0.230592
2.93	0.105	0.245233
2.93	0.135	0.369679
2.93	0.165	0.494125
2.93	0.195	0.699096
2.93	0.225	0.991911
2.93	0.255	1.53362
2.93	0.285	2.18513
2.93	0.315	3.13678
2.93	0.345	3.83954
2.93	0.375	4.40321
2.93	0.405	4.04085
2.93	0.435	3.14776
2.93	0.465	2.36082
2.93	0.495	1.53728
2.93	0.525	1.0944
2.93	0.555	0.819882
2.93	0.585	0.494125
2.93	0.615	0.318436
2.93	0.645	0.318436
2.93	0.675	0.161048
2.93	0.705	0.102485
2.93	0.735	0.0988251
2.93	0.765	0.0732038
2.93	0.795	0.0475824
2.93	0.825	0.0366019
2.93	0.855	0.0329417
2.93	0.885	0.0146408
2.93	0.915	0.0219611
2.93	0.945	0.00366019
2.93	0.975	0.00366019
4.39	0.015	0.219563
4.39	0.045	0.230541
4.39	0.075	0.289091
4.39	0.105	0.274454
4.39	0.135	0.387895
4.39	0.165	0.563545
4.39	0.195	0.687964
4.39	0.225	1.00267
4.39	0.255	1.47107
4.39	0.285	2.21393
4.39	0.315	2.94946
4.39	0.345	3.90456
4.39	0.375	4.23757
4.39	0.405	3.86797
4.39	0.435	3.14341
4.39	0.465	2.34932
4.39	0.495	1.6577
4.39	0.525	1.05756
4.39	0.555	0.848977
4.39	0.585	0.570864
4.39	0.615	0.41351
4.39	0.645	0.30007
4.39	0.675	0.197607
4.39	0.705	0.12076
4.39	0.735	0.131738
4.39	0.765	0.0878252
4.39	0.795	0.0402532
4.39	0.825	0.047572
4.39	0.855	0.0219563
4.39	0.885	0.0146375
4.39	0.915	0.0109782
4.39	0.945	0.0109782
4.39	0.975	0.00731877
6.58	0.015	0.198763
6.58	0.045	0.213486
6.58	0.075	0.246614
6.58	0.105	0.261337
6.58	0.135	0.312868
6.58	0.165	0.357038
6.58	0.195	0.526355
6.58	0.225	0.732479
6.58	0.255	1.04903
6.58	0.285	1.40607
6.58	0.315	2.23793
6.58	0.345	3.05875
6.58	0.375	3.75442
6.58	0.405	4.03416
6.58	0.435	3.80595
6.58	0.465	3.10292
6.58	0.495	2.48454
6.58	0.525	1.56066
6.58	0.555	1.05639
6.58	0.585	0.784011
6.58	0.615	0.655183
6.58	0.645	0.419611
6.58	0.675	0.312868
6.58	0.705	0.217167
6.58	0.735	0.161955
6.58	0.765	0.106743
6.58	0.795	0.0846584
6.58	0.825	0.073616
6.58	0.855	0.0441696
6.58	0.885	0.0257656
6.58	0.915	0.0220848
6.58	0.945	0.0110424
6.58	0.975	0.0147232
9.88	0.015	0.246384
9.88	0.045	0.20267
9.88	0.075	0.198697
9.88	0.105	0.178827
9.88	0.135	0.270227
9.88	0.165	0.361628
9.88	0.195	0.496741
9.88	0.225	0.560324
9.88	0.255	0.806708
9.88	0.285	1.10475
9.88	0.315	1.62534
9.88	0.345	2.34859
9.88	0.375	3.18312
9.88	0.405	3.81895
9.88	0.435	4.35145
9.88	0.465	3.50898
9.88	0.495	2.73009
9.88	0.525	2.17771
9.88	0.555	1.64521
9.88	0.585	1.10873
9.88	0.615	0.695438
9.88	0.645	0.516611
9.88	0.675	0.381497
9.88	0.705	0.262279
9.88	0.735	0.170879
9.88	0.765	0.11127
9.88	0.795	0.0953743
9.88	0.825	0.0635829
9.88	0.855	0.0278175
9.88	0.885	0.0158957
9.88	0.915	0.0278175
9.88	0.945	0.0158957
9.88	0.975	0.0238436
14.81	0.015	0.200175
14.81	0.045	0.175153
14.81	0.075	0.154302
14.81	0.105	0.237708
14.81	0.135	0.25856
14.81	0.165	0.2669
14.81	0.195	0.346136
14.81	0.225	0.450394
14.81	0.255	0.700613
14.81	0.285	0.913299
14.81	0.315	1.3762
14.81	0.345	1.87664
14.81	0.375	2.47717
14.81	0.405	3.28621
14.81	0.435	3.95346
14.81	0.465	3.9618
14.81	0.495	3.44051
14.81	0.525	2.70653
14.81	0.555	2.00175
14.81	0.585	1.38454
14.81	0.615	0.959173
14.81	0.645	0.688102
14.81	0.675	0.487927
14.81	0.705	0.304433
14.81	0.735	0.254389
14.81	0.765	0.13345
14.81	0.795	0.12928
14.81	0.825	0.079236
14.81	0.855	0.0458735
14.81	0.885	0.0291922
14.81	0.915	0.0291922
14.81	0.945	0.0125109
14.81	0.975	0.0125109
22.22	0.015	0.221881
22.22	0.045	0.200546
22.22	0.075	0.166411
22.22	0.105	0.226148
22.22	0.135	0.260283
22.22	0.165	0.277351
22.22	0.195	0.332821
22.22	0.225	0.503499
22.22	0.255	0.640041
22.22	0.285	0.814985
22.22	0.315	1.12647
22.22	0.345	1.63424
22.22	0.375	2.24014
22.22	0.405	3.03379
22.22	0.435	3.78904
22.22	0.465	3.69944
22.22	0.495	3.54583
22.22	0.525	3.02526
22.22	0.555	2.30841
22.22	0.585	1.71104
22.22	0.615	1.0838
22.22	0.645	0.733914
22.22	0.675	0.550435
22.22	0.705	0.396825
22.22	0.735	0.30722
22.22	0.765	0.157877
22.22	0.795	0.140809
22.22	0.825	0.0810719
22.22	0.855	0.0597372
22.22	0.885	0.0256016
22.22	0.915	0.0213347
22.22	0.945	0.00853388
22.22	0.975	0.00853388
33.33	0.015	0.169899
33.33	0.045	0.155741
33.33	0.075	0.122705
33.33	0.105	0.179338
33.33	0.135	0.24541
33.33	0.165	0.24541
33.33	0.195	0.320921
33.33	0.225	0.339799
33.33	0.255	0.538015
33.33	0.285	0.693756
33.33	0.315	0.901411
33.33	0.345	1.31672
33.33	0.375	1.84058
33.33	0.405	2.63344
33.33	0.435	3.21865
33.33	0.465	3.78498
33.33	0.495	3.93129
33.33	0.525	3.38855
33.33	0.555	2.79862
33.33	0.585	1.87833
33.33	0.615	1.42055
33.33	0.645	1.07603
33.33	0.675	0.764548
33.33	0.705	0.438907
33.33	0.735	0.33036
33.33	0.765	0.221813
33.33	0.795	0.0849497
33.33	0.825	0.103827
33.33	0.855	0.066072
33.33	0.885	0.0377554
33.33	0.915	0.033036
33.33	0.945	0.0377554
33.33	0.975	0.0141583
50	0.015	0.127791
50	0.045	0.168146
50	0.075	0.161421
50	0.105	0.154695
50	0.135	0.269034
50	0.165	0.27576
50	0.195	0.269034
50	0.225	0.376648
50	0.255	0.437181
50	0.285	0.605327
50	0.315	0.921442
50	0.345	1.09631
50	0.375	1.49314
50	0.405	2.21281
50	0.435	3.02663
50	0.465	3.70595
50	0.495	3.84719
50	0.525	3.67232
50	0.555	2.94592
50	0.585	2.30697
50	0.615	1.70837
50	0.645	1.21738
50	0.675	0.645682
50	0.705	0.538068
50	0.735	0.383374
50	0.765	0.235405
50	0.795	0.147969
50	0.825	0.121065
50	0.855	0.107614
50	0.885	0.0538068
50	0.915	0.0605327
50	0.945	0.0269034
50	0.975	0.0134517
100	0.015	0.126658
100	0.045	0.15646
100	0.075	0.238415
100	0.105	0.223514
100	0.135	0.230964
100	0.165	0.253315
100	0.195	0.32782
100	0.225	0.387424
100	0.255	0.551334
100	0.285	0.670541
100	0.315	0.81955
100	0.345	1.00581
100	0.375	1.654
100	0.405	2.09358
100	0.435	2.69706
100	0.465	3.54642
100	0.495	3.38251
100	0.525	3.60602
100	0.555	3.13664
100	0.585	2.31709
100	0.615	1.84026
100	0.645	1.24423
100	0.675	0.97601
100	0.705	0.722694
100	0.735	0.402325
100	0.765	0.223514
100	0.795	0.141559
100	0.825	0.104306
100	0.855	0.111757
100	0.885	0.0521532
100	0.915	0.0298018
100	0.945	0.0372523
100	0.975	0.0223514

## Sheet: 1J
KD of PGD1
salt concentration	KD	error
20	6e-05	2e-05
50	0.0037	0.0002
75	0.073	0.004
100	0.109	0.003
165	17	6

## Sheet: 2B-C
Backbone													Sidechain
Residue no.	0,1x ProTa	0,21x	0,31x	0,42x	0,83x	1,66x	1,87x	2,08x	2,49x	2,91x	3,32x		Residue no.	0,1x ProTa	0,21x	0,31x	0,42x	0,83x	1,66x	1,87x	2,08x	2,49x	2,91x	3,32x
25	0.01055	0.01128	0.02102	0.02102	0.02949	0.05976	0.05952	0.06208	0.06664	0.07028	0.07425		37	0.0152147	0.0129733	0.0133356	0.014911	0.0212118	0.0335339	0.0349173	0.0370475	0.0391523	0.0375854	0.0381001
27	0.0065	0.00805	0.00948	0.01002	0.01579	0.02466	0.02466	0.03047	0.03745	0.03193	0.0326		41	0.00806503	0.00988846	0.0132733	0.0171921	0.0308771	0.0525265	0.0543023	0.0556021	0.0593284	0.0599912	0.0599345
28	0.02501	0.04173	0.05867	0.0811	0.14573	0.28199							48	0.00562296	0.00333616	0.00263895	0.00227493	0.0056454	0.00283907	0.00347326	0.00315563	0.00174948	0.00431215	0.00600402
29	0.01334	0.02043	0.02629	0.03404	0.06047	0.1159	0.1247	0.13649	0.1325	0.14171	0.14171		51	0.00634912	0.00446111	0.0121965	0.0182871	0.0414995	0.0965827	0.101353	0.107512	0.108383	0.114242	0.119056
31	0	0	0	0.01075	0.02094	0.03732	0.04238	0.03909	0.04708	0.04965			63	0.0245737	0.0243641	0.0287433	0.0341286	0.053669	0.0852199	0.0900872	0.0932226	0.0999599	0.0994699	0.0969589
32	0.00731	0.01078	0.01274	0.01457	0.02426	0.04338	0.04338	0.045	0.04282	0.05268	0.05486		67	0.0186701	0.0251605	0.0339579	0.0464561	0.0863185	0.157326	0.1695	0.178404	0.18291	0.192769	0.192229
33	0.00238	0.000655665	0.000196805	0.00272	0.01248	0.01789	0.0217	0.01951	0.01998	0.02817	0.01912		83	0.00645856	0.00827349	0.0100634	0.0141227	0.0291231	0.0443068	0.0423616	0.0492423	0.0525614	0.0527775	0.0487356
34	0.00418	0.00418	0.00418	0.00418	0.00867	0.00908	0.0096	0.00871	0.01064	0.01286	0.01005
35	0.00122	0.003	0.00316	0.00513	0.00513	0.01636	0.01622	0.01908	0.02051	0.01808	0.01655
36	0.00328	0.00465	0.00436	0.00566	0.00864	0.01733	0.01392	0.01737	0.01888	0.01633	0.01538
37	0.0034	0.00391	0.00524	0.00824	0.01104	0.02001	0.02001	0.02635	0.02423	0.02759	0.02711
38	0.00567	0.00675	0.00879	0.01069	0.01826	0.02922	0.02961	0.03069	0.03224	0.03634	0.03651
39	0.0027	0.00302	0.00363	0.00572	0.0128	0.01995	0.02119	0.02175	0.02229	0.02291	0.02237
40	0.01934	0.02334	0.02967	0.03573	0.05997	0.10298	0.10799	0.11241	0.11966	0.12373	0.12093
41	0.00659	0.01016	0.01188	0.01592	0.02404	0.04258	0.04258	0.04806	0.05023	0.04995	0.05035
43	0	0	0	0	0.00709	0.01354	0.01354	0.01354	0.01354	0.01354	0.01354
44	0.00039746	0.00329	0.0024	0.00499	0.00765	0.01226	0.01562	0.0151	0.0135	0.01819	0.01863
45	0.00368	0.00458	0.00796	0.00859	0.01614	0.02972	0.03032	0.03145	0.03314	0.03529	0.03703
46	0.00234	0.00155	0.00241	0.00379	0.0074	0.01067	0.0132	0.01329	0.01583	0.01588	0.0168
47	0.00656	0.01016	0.01376	0.01841	0.03428	0.06285	0.06786	0.07042	0.07306	0.07306	0.06761
48	0.001	0.00784	0.01207	0.01774	0.03689	0.07665	0.07665	0.08194	0.08975	0.09021	0.09271
49	0.00379	0.00518	0.00691	0.00621	0.00895	0.0163	0.0163	0.01745	0.02038	0.01976	0.01774
50	0.00491	0.0062	0.00614	0.00723	0.01469	0.02251	0.02124	0.02142	0.01988	0.02639	0.0217
51	0.0055	0.00794	0.00951	0.01178	0.01967	0.03524	0.03524	0.04075	0.04332	0.04126	0.04059
52	0.00666	0.00815	0.0113	0.01213	0.0157	0.03163	0.03163	0.03349	0.03463	0.03691	0.03562
53	0.00442	0.00491	0.00537	0.00474	0.00623	0.01249	0.01483	0.01265	0.01538	0.01562	0.01503
54	0.00713	0.00657	0.0068	0.00663	0.00573	0.01295	0.01236	0.02113	0.0146	0.0146	0.01587
55	0.00291	0.00236	0.00221	0.00155	0.00718	0.00718	0.00503	0.00967	0.01215	0.00766	0.01384
56	0.00358	0.00307	0.00346	0.00224	0.00653	0.01039	0.0121	0.01096	0.01064	0.0128	0.0126
57	0.00428	0.00519	0.00609	0.00609	0.00473	0.01315	0.01069	0.01301	0.00831	0.01614	0.01811
58	0.00371	0.00404	0.00401	0.00467	0.00553	0.00858	0.00858	0.01161	0.00964	0.00469	0.00801
59	0.00799	0.00935	0.01038	0.01328	0.01899	0.03106	0.03154	0.03946	0.03703	0.03296	0.03271
60	0.0016	0.00262	0.00194	0.00137	0.00118	0.00467	0.000257127	0.00775	0.00192	0.00489	0.00774
61	0.0023	0.00448	0.00618	0.00873	0.01629	0.03588	0.03291	0.03735	0.03985	0.04043	0.04197
62	0.00296	0.00409	0.0054	0.00632	0.01064	0.02371	0.02371	0.02552	0.02619	0.02448	0.02529
63	0.00242	0.00468	0.00361	0.00276	0.00639	0.00842	0.00842	0.01241	0.01543	0.01404	0.01304
64	0.00501	0.0068	0.00993	0.01188	0.02041	0.03899	0.04106	0.04371	0.04385	0.04977	0.05035
65	0.00127	0.00224	0.00363	0.00492	0.00641	0.01292	0.01292	0.0163	0.0163	0.01596	0.01749
66	0.00422	0.00413	0.00579	0.0081	0.0156	0.02598	0.02796	0.0269	0.02757	0.03409	0.03468
67	0.000901507	0.00181	0.00375	0.00532	0.00532	0.02279	0.02407	0.0265	0.02583	0.02829	0.02718
68	0.00547	0.00937	0.00989	0.00989	0.01133	0.02164	0.01964	0.03604	0.03604	0.03526	0.03526
69	0.00148	0.000184324	0.00429	0.00473	0.00978	0.01878	0.01831	0.01841	0.01796	0.01605	0.01519
70	0.00263	0.00495	0.00628	0.00719	0.01072	0.02177	0.02177	0.02472	0.0263	0.02279	0.02101
71	0.00195	0.00671	0.00731	0.00826	0.01001	0.01068	0.01232	0.00595
72	0.00109	0.00148	0.00309	0.00443	0.00938	0.01445	0.01756	0.01736	0.0151	0.01831	0.02111
73	0.00458	0.00545	0.00619	0.00697	0.01001	0.01704	0.01708	0.01791	0.01983	0.01761	0.01686
74	0.00574	0.00514	0.00554	0.0056	0.00879	0.01548	0.01591	0.0167	0.0163	0.01612	0.01875
75	0	0	0	0	0	0.00771	0.00771	0.00771	0.00771	0.00771	0.00771
76	0.00483	0.00567	0.00558	0.00859	0.01368	0.02308	0.02374	0.02515	0.02807	0.03208	0.03208
77	0.00398	0.00481	0.00505	0.00633	0.00943	0.01428	0.01428	0.01415	0.01584	0.01279	0.01386
78	0.00259	0.00233	0.00197	0.000395448	0.00252	0.00853	0.00959	0.01089	0.00664	0.00764	0.01125
79	0.00353	0.00392	0.00551	0.0063	0.01264	0.01876	0.01803	0.01974	0.02016	0.02007	0.02085
80	0.00901	0.00923	0.01035	0.01035	0.01287	0.01287	0.01598	0.01995	0.01914	0.01594	0.01723
81	0.00252	0.00524	0.00723	0.00761	0.01219	0.019	0.02229	0.02255	0.02531	0.02359	0.02705
82	0.00465	0.00525	0.00484	0.00858	0.00858	0.02489	0.02489	0.02998	0.02686	0.03025	0.03106
83	0.00967	0.01458	0.01865	0.02495	0.04714	0.08165	0.08788	0.09185	0.09827	0.09769	0.10034
84	0.00447	0.00567	0.00604	0.008	0.01503	0.02478	0.02397	0.02465	0.02851	0.02733	0.023
85	0.000738371	0.00147	0.00268	0.00337	0.0081	0.01749	0.02222	0.02551	0.02365	0.03044	0.0348
86	0.00631	0.01106	0.01475	0.01849	0.03124	0.05817	0.06107	0.06447	0.06618	0.06602	0.06871
87	0.00549	0.01054	0.01502	0.01946	0.03468	0.06819	0.06819	0.07699	0.07766	0.08489	0.08653
88	0.00657	0.0073	0.0084	0.01181	0.01809	0.03343	0.04165	0.04558	0.04532	0.04819	0.04633
90	0.00401	0.00805	0.01076	0.01285	0.01994	0.03911	0.04543	0.04445	0.04838	0.04764	0.04891
91	0.00746	0.01216	0.01681	0.02221	0.04027	0.07744	0.08002	0.0859	0.08934	0.08911	0.09137
92	0.0052	0.00779	0.01034	0.01028	0.01687	0.03042	0.03004	0.03276	0.03301	0.03385	0.03496
93	0.00446	0.0071	0.00893	0.01034	0.02118	0.03384	0.03384	0.03996	0.03857	0.04089	0.03912
94	0.00146	0.00213	0.00319	0.00349	0.00349	0.00382	0.00382	0.00519	0.0074	0.00452	0.00562
95	0.0015	0.00281	0.00444	0.00322	0.00464	0.00562	0.00478	0.00199	0.00282	0.0022	0.00537
96	0.00995	0.00978	0.01095	0.01185	0.01841	0.02592	0.0265	0.02625	0.02813	0.02754	0.02689
97	0.0278	0.02652	0.03049	0.03064	0.03851	0.05047	0.05047	0.05519	0.05876	0.05856	0.05964

## Sheet: 2D
Residue no.	Free GD	Free GD	0.25x ProTa	0.25x ProTa	1x ProTa	1x ProTa		Residue no.	Free GD	Free GD	0.25x ProTa	0.25x ProTa	1x ProTa	1x ProTa			Free	Free	0.25x	0.25x	1x	1x
	R1 (s-1)	R1err	R1 (s-1)	R1err	R1 (s-1)	R1err			R2 (s-1)	R2err	R2 (s-1)	R2err	R2 (s-1)	R2err			HetNOE	err	HetNOE	err	HetNOE	err
27	1.78497	0.0483166	1.52208	0.150924	1.05583	0.0627717		27	22.2841	0.686141	25.4096	7.80431	33.4812	4.57223		27	0.72648	6.14827e-06	1.15127	0.34116	0.77418	0.7724
28	1.73196	0.0467651						28	25.4158	0.630441						28	0.85273	8.94777e-06
29	1.74502	0.0595202	1.57124	0.242613	0.978845	0.0870383		29	13.7802	0.546495	23.8397	6.65556	28.6256	5.98184		29	0.84688	6.36177e-06	0.58584	0.27142	0.5599	0.55658
30					0.940056	0.132259		30	11.164	0.747587	54.9143	19.2716	35.5662	12.5499		30	0.78983	1.3125e-05	0.44005	0.23535	0.1655	1.05019
31	1.82196	0.0360409	1.62868	0.114573	0.887489	0.0674927		31	11.9708	5.76705			22.693	1.77433		31	0.57738	2.11951e-06			0.30534	0.78996
32	1.70614	0.0173747	1.35427	0.146958	0.846876	0.0737097		32	9.87721	0.181748	16.9517	1.691	34.0185	6.86525		32	0.86135	4.31935e-06	0.57257	0.17484	0.88513	1.04021
33	1.69279	0.0197849	1.32529	0.081513	0.930267	0.0631632		33	10.0588	0.165246	14.0471	0.961429	30.2757	4.14528		33	0.8534	3.59378e-06	0.60183	0.12142	1.02078	1.06483
34	1.71016	0.0235959	1.53887	0.0809608	0.956819	0.0457902		34	9.52281	0.155461	13.8862	1.01361	27.5978	1.86019		34			0.77542	0.10716	0.81373	0.45832
35	1.75128	0.0225791	1.45082	0.0894371	0.970406	0.0400041		35	9.02276	0.191184	11.4394	0.503725	27.9419	2.08804		35	0.7994	2.5079e-06	0.98381	0.13694	0.40954	0.32455
36	1.73681	0.0350944	1.35225	0.109832	1.01347	0.0357349		36	9.42491	0.213342	16.5216	1.51605	24.0434	3.2861		36	0.78928	3.42221e-06	0.77721	0.18032	1.46906	2.2718
37	1.71527	0.0255232	1.51631	0.121452	0.94126	0.0359254		37	9.51135	0.181586	14.8966	0.962551	25.7937	1.49681		37	0.76591	2.68751e-06	0.74341	0.15146	0.48124	0.25301
38	1.75418	0.0310144	1.57733	0.0821629	0.995956	0.0530919		38	9.37572	0.186513	13.1426	1.35055	26.6055	1.51544		38	0.82363	2.75207e-06	1.08148	0.16107	0.58419	0.29678
39	1.71	0.0288277	1.55168	0.0989371	0.932822	0.0389295		39	8.86534	0.216755	12.3153	1.30395	21.9873	1.16695		39	0.75457	2.52616e-06	0.8405	0.10719	0.86585	0.53532
40	1.77275	0.0366585	1.4152	0.0908131	1.19945	0.0451905		40	12.1807	0.388089	16.2415	1.43618	24.7145	1.605		40	0.72515	4.71258e-06	0.87868	0.2102	0.59344	0.46428
41	1.69907	0.0377403	1.44008	0.117268	1.08972	0.0366217		41	8.76017	0.351446	10.5191	1.06054	22.0493	1.58836		41	0.68129	2.66028e-06	0.66887	0.12332	0.49191	0.21361
42								42								42
43	1.75327	0.0387404	1.46911	0.102384	1.14561	0.0703878		43			9.67867	0.756215	20.1587	0.871939		43	0.6738	2.51597e-06	0.53294	0.12193	0.74954	0.29932
44	1.61346	0.0338888	1.52768	0.0741177	1.04258	0.0412941		44	8.76594	0.296702	9.89643	0.438509	20.4818	1.0986		44	0.66908	2.50474e-06	0.56379	0.0896	0.53887	0.22367
45	1.67818	0.02843	1.40473	0.126844	0.997649	0.0597187		45	8.40231	0.182622	12.0559	1.1396	22.7878	1.37985		45	0.78029	3.4208e-06	0.7582	0.12498	0.82843	0.55801
46	1.79515	0.059274	1.45317	0.12881	1.07752	0.0847565		46	8.06201	0.381632	13.9873	0.958914	20.754	1.30145		46	0.73601	3.40118e-06	0.79562	0.18008	0.70121	0.44086
47	1.67515	0.0352862	1.33604	0.115872	0.933887	0.0448285		47	9.12327	0.406354	13.2789	1.11678	27.0157	2.42533		47	0.76956	3.62237e-06	0.8526	0.16904	0.99452	1.32061
48	1.72453	0.0407021	1.46467	0.10197	0.976203	0.0701121		48	9.92057	0.313444	15.0232	1.26429	28.4678	2.63886		48	0.83526	3.10147e-06	0.8047	0.15736	0.69349	0.40048
49	1.6162	0.0363675	1.38838	0.0805591	0.91223	0.060226		49	9.8486	0.376215	14.2064	1.18382	26.6629	1.07659		49	0.82274	2.66073e-06	0.72127	0.1302	0.93103	0.60115
50	1.69361	0.0394621	1.59009	0.151932	0.910081	0.0487771		50			10.987	1.67213	22.3687	2.8679		50	0.57763	2.44365e-06	0.67425	0.18457	0.91081	0.80966
51	1.66036	0.0383525	1.36843	0.102604	0.905117	0.051592		51	10.1779	0.265742	12.2285	1.04165	32.8271	2.13426		51	0.82516	3.09506e-06	1.16824	0.20776	0.39889	0.22847
52	1.67209	0.0224888	1.57652	0.0847342	0.927339	0.0383944		52	10.3117	0.20601	13.8919	1.05462	28.6571	1.37581		52	0.78085	2.57869e-06	0.60365	0.12436	0.69934	0.44494
53	1.71626	0.0277812	1.27405	0.0874222	0.972265	0.0557545		53	9.47233	0.214809	11.9501	0.675822	23.0325	2.06165		53	0.7829	2.59583e-06	0.67717	0.10981	0.73858	0.48138
54	1.68463	0.0301616	1.12555	0.0986623	0.977261	0.0897659		54	10.226	0.28278	16.1458	2.90067	20.6301	3.20629		54	0.89674	4.30923e-06	0.79645	0.19086	0.66578	0.76467
55	1.6374	0.0373278	1.30698	0.0686929	0.881667	0.0761523		55	10.7455	0.222808	15.9113	1.88803	28.3447	2.60677		55	0.82279	3.39284e-06	0.89768	0.17837	0.54969	0.43776
56	1.59334	0.038997	1.41275	0.132082	0.888441	0.0569372		56	11.1911	0.374095	14.196	1.28018	24.6275	1.08678		56	0.8132	3.38258e-06	0.89108	0.17111	0.54649	0.37035
57	1.54983	0.0510297	1.20135	0.0802129	0.962688	0.0898257		57	8.88273	0.25913	13.7992	0.950499	23.3448	2.21409		57	0.79638	3.42708e-06	0.68275	0.12549	0.37995	0.27505
58	1.63114	0.0329978	1.41806	0.123297	0.87732	0.0561973		58	8.9658	0.238846	14.0367	1.55843	27.0457	0.856436		58	0.82055	2.9438e-06	0.62375	0.1152	0.6137	0.37978
59	1.67484	0.0514249	1.7421	0.307853	0.984938	0.0752102		59	12.3435	0.444873	18.3515	3.70635	20.2689	3.50967		59	0.78533	6.76953e-06	1.65313	0.9002	0.40089	0.80937
60	1.4634	0.0098707	1.07811	0.093671	0.757791	0.0385443		60	12.0185	0.170982	16.1612	1.1986	24.5846	2.75693		60	0.63323	3.76206e-06	0.97215	0.22827	0.57093	0.356
61	1.60223	0.0467516	1.33354	0.158141	0.971018	0.0487734		61	6.81763	0.331295	11.0224	1.23186	16.2989	1.75422		61	0.61362	3.17699e-06	0.77963	0.17538	0.65391	0.49881
62	1.54588	0.0643848	1.5393	0.132081	0.88277	0.0610958		62	8.83804	0.51762	23.2261	4.11165	26.5637	1.93926		62	0.75788	3.78098e-06	0.59189	0.14904	0.55731	0.35852
63	1.55826	0.0922288	1.16293	0.246789	0.899891	0.0707683		63	8.47592	0.539447	14.7793	6.4919	24.8188	3.6397		63	0.63697	7.4867e-06	0.20021	0.31957	0.78609	0.85769
64	1.70829	0.0429374	1.60296	0.129687	1.04568	0.0513142		64	8.76483	0.33663	12.5058	0.458807	24.0469	0.889219		64	0.763	2.57305e-06	0.60348	0.10164	0.5848	0.28192
65	1.64553	0.0313762	1.36787	0.0717686	0.938068	0.0379375		65	9.33415	0.244341	12.358	0.763996	22.4055	0.779584		65	0.74559	2.53054e-06	0.63818	0.10666	0.67345	0.25401
66	1.69291	0.0657498	1.34896	0.12635	0.976375	0.0549754		66	9.62831	0.44005	12.4409	1.65847	22.2838	1.32581		66	0.79559	3.68248e-06	0.73111	0.16689	0.82748	0.49516
67	1.71219	0.0296966	1.43557	0.0779823	0.955257	0.0532166		67	9.02191	0.267322	11.3515	1.31097	24.8061	1.74814		67	0.79585	2.97569e-06	0.62849	0.1114	0.78421	0.46861
68	1.71439	0.0303196	1.63001	0.095403	0.866467	0.0460098		68	9.15475	0.260322	11.1675	0.89787	25.1963	2.39013		68	0.77798	2.90816e-06	1.01996	0.16954	0.74874	0.57693
69	1.66543	0.029968	1.51393	0.0791443	0.961464	0.0381348		69	10.3322	0.287777	14.1978	1.2282	22.5118	1.54873		69	0.81744	3.04033e-06	0.91237	0.13844	0.92893	0.57044
70	1.70344	0.0187918	1.53074	0.0635521	0.959207	0.0359953		70	11.0171	0.216883	14.4955	1.55907	26.2978	2.15887		70	0.74309	2.84356e-06	1.03154	0.16505	0.7366	0.46513
71	1.75334	0.034777	1.23932	0.220361	0.975239	0.064471		71	12.1877	0.383853	16.1698	3.51	31.2972	5.17837		71	0.78373	7.02473e-06	0.54459	0.44775	0.43652	0.5765
72	1.72336	0.0176862	1.37726	0.0735723	0.973755	0.0443606		72	9.42883	0.188634	12.0756	0.625946	22.0267	1.71878		72	0.82504	3.1504e-06	0.58889	0.12371	0.81614	0.63116
73	1.65812	0.0183732	1.36091	0.0645398	0.9585	0.0539674		73	10.2549	0.127938	13.3374	1.02693	25.3504	1.33755		73	0.81272	2.82882e-06	0.75226	0.11519	0.77814	0.5655
74	1.74502	0.0237747	1.50438	0.166642	1.00779	0.0401314		74	9.45577	0.182858	12.3035	1.20471	28.7296	2.00885		74	0.76635	3.11992e-06	0.98858	0.18026	0.98251	0.99645
75	1.75212	0.037475	1.57084	0.0545199	1.13866	0.108348		75	7.45478	0.320996	10.115	0.643127	20.8438	0.931558		75	0.7003	2.65228e-06	0.75095	0.09963	0.73279	0.34653
76	1.69184	0.0254362	1.35351	0.136432	0.951827	0.0787255		76	8.94276	0.212526	10.7854	1.80393	19.6592	1.81338		76	0.84446	3.44068e-06	0.73579	0.1606	0.89843	0.83713
77	1.66438	0.0268691	1.40513	0.048942	0.929523	0.0261875		77	9.40337	0.249868	13.7262	1.27217	25.592	0.951076		77	0.78722	2.37756e-06	0.68517	0.10743	0.87198	0.4235
78	1.66516	0.0243837	1.38792	0.0830276	0.998932	0.0408843		78	9.01137	0.186916	10.3625	0.629517	20.9815	1.09803		78	0.7922	3.12934e-06	0.84939	0.18702	0.69143	0.43322
79	1.73091	0.0210218	1.49469	0.0875245	0.940832	0.0358508		79	8.06683	0.160102	10.3997	0.977298	21.1538	0.988071		79	0.8037	2.97688e-06	0.91204	0.14645	0.59195	0.34497
80	1.73333	0.0212692	1.47445	0.086851	0.971001	0.0566322		80	7.95251	0.198861	10.6918	0.633457	24.5735	2.00184		80	0.69131	2.62557e-06	1.11086	0.23187	0.6414	0.42257
81	1.77448	0.0231342	1.37348	0.109273	0.982413	0.0381827		81	9.89514	0.137361	10.4736	0.980029	26.9707	2.0049		81	0.78754	3.74269e-06	1.17452	0.30253	0.94624	0.89661
82	1.67478	0.0265514	1.47216	0.117674	0.871251	0.0337621		82	8.86632	0.129533	10.8429	0.915215	23.595	3.36103		82	0.71283	3.67386e-06	0.78968	0.2066	0.812	0.72554
83	1.68131	0.0235644	1.40413	0.0815498	0.960762	0.0187957		83	9.10026	0.164252	11.6925	1.34999	23.6008	1.44945		83	0.71568	2.88203e-06	0.83813	0.16337	0.75748	0.52313
84	1.63876	0.0231174	1.21467	0.0865886	1.04612	0.0558225		84	8.82925	0.317479	11.2708	1.57563	21.1421	0.972114		84	0.81869	3.2955e-06	0.73996	0.14112	0.63159	0.50437
85	1.64563	0.0919841	1.41395	0.225752	1.03175	0.109324		85	6.63603	0.449116	7.91362	1.02804	18.7878	2.10489		85	0.66211	4.18768e-06	0.60924	0.28015	0.78548	0.66983
86	1.65615	0.0838522	1.41767	0.166968	1.25173	0.0776145		86	5.21782	0.374326	6.18097	0.957583	14.9226	0.508782		86	0.48268	2.71717e-06	0.24673	0.11347	0.44109	0.14261
87	1.61509	0.0511118	1.54821	0.0679399	1.27691	0.0614059		87	5.00566	0.314262	6.79249	0.46878	14.8634	0.419361		87	0.33417	1.7531e-06	0.51698	0.08288	0.38693	0.10602
88	1.5563	0.0963311			1.28028	0.0959043		88	5.24157	0.456464	12.4445	1.96619	12.5986	0.552286		88	0.50717	6.3485e-06	0.55919	0.22718	0.48257	0.26774
89					1.27412	0.0894524		89	5.5747	0.676338			14.6417	1.14469		89	0.4335	3.22161e-05			0.43443	0.54041
90	1.5418	0.0921858			1.21915	0.102337		90	4.98605	0.463959	5.85337	1.20873	12.9365	0.560317		90	0.4635	4.76662e-06	0.27367	0.25187	0.58624	0.27294
91	1.74052	0.0771004	1.55451	0.132185	1.3293	0.0862969		91	5.31482	0.416921	6.64556	0.576419	13.2579	0.524496		91	0.53012	2.59368e-06	0.26522	0.09495	0.44429	0.14018
92	1.66511	0.0395168	1.45214	0.0840268	1.07178	0.0431371		92	7.69475	0.245557	11.0394	0.639992	19.4128	0.550803		92	0.61293	2.37826e-06	0.78716	0.10947	0.62735	0.25908
93	1.62712	0.0226216	1.57441	0.167558	0.797023	0.0656569		93	8.80906	0.217829	13.8563	2.60988	22.7574	2.23925		93	0.82823	4.8767e-06	0.84018	0.17726	0.86837	0.73652
94	1.72527	0.0374492	1.4421	0.100171	0.924258	0.0446028		94	9.50656	0.220547	14.0831	1.83152	22.6499	2.09421		94	0.79969	4.10022e-06	1.10867	0.24152	0.76601	0.55116
95	1.76328	0.0390354	1.42937	0.0955481	0.914748	0.0474084		95	8.3212	0.168669	10.2919	0.704798	22.8463	1.53585		95	0.79582	3.09203e-06	0.88806	0.14995	0.72543	0.47863
96	1.56857	0.0116419	1.32455	0.0718671	0.975659	0.0233855		96	9.50966	0.133504	12.917	0.777391	23.7831	1.58815		96	0.74423	2.9529e-06	0.70918	0.17467	0.39869	0.28732
97	1.60687	0.0131094	1.4978	0.0499537	1.30382	0.0154031		97	4.64146	0.0551198	5.43683	0.132617	8.835	0.0858786		97	0.29737	1.25078e-06	0.43332	0.04428	0.32174	0.04279

## Sheet: 2F
Excess titration		stoichiometric titration
GD Conc. (uM)	transfer efficiency E	Protα and GD Conc. (uM)	transfer efficiency E
0	0.34±0.01	0	0.34±0.01
0.070±0.007	0.35±0.003	0.51±0.05	0.342±0.001
0.10± 0.01	0.349±0.003	0.77±0.08	0.344±0.001
0.15±0.01	0.346±0.001	1.2±0.1	0.345±0.002
0.23±0.02	0.351± 0.003	1.7±0.2	0.349±0.002
0.35±0.03	0.3526±0.0007	2.6±0.3	0.354±0.001
0.53±0.05	0.35±0.01	3.9±0.4	0.359±0.003
0.79±0.08	0.349±0.008	5.9±0.6	0.366±0.001
1.2±0.1	0.35±0.01	8.8±0.9	0.375±0.002
1.8±0.2	0.35±0.01	13±1	0.385±0.001
2.7±0.3	0.37±0.01	20±2	0.393±0.001
3.9±0.4	0.37±0.01	30±3	0.409±0.003
4.4±0.4	0.367±0.003	44±4	0.417±0.004
5.9±0.6	0.38± 0.02	67±7	0.425±0.001
6.6±0.7	0.394±0.003	100±10	0.426±0.001
8.8±0.9	0.39±0.02
10±1	0.419±0.03
13± 1	0.41±0.02
20±2	0.43±0.01
30±3	0.44±0.01
44±4	0.447±0.004
50±5	0.481±0.003
67±7	0.458±0.003
100±10	0.47±0.01

## Sheet: 2G
ProTα:GDi	αi
1	0.81±0.02
2	0.11±0.03
3	0.07±0.03
4	0.004±0.03
5	0.007±0.03
6	0.006±0.03
7	(-0.01±0.04)
8	0.02±0.1

## Sheet: 3B
Simulated data
Residue no.	Free ProTa		1xGD			Free ProTa		1xGD			Free ProTa		1xGD
	R1	SD	R1	SD		R2	SD	R2	SD		HetNOE	SD	HetNOE	SD
1	1.10995	0.114983	0.945123	0.076795		2.40161	0.619633	1.23347	0.16041		-0.191829	0.24358	-0.444583	0.16426
2	1.1086	0.135253	1.03541	0.076968		2.52642	0.834436	1.97848	0.370871		-0.237146	0.222431	-0.580238	0.208134
3	1.28737	0.084273	0.992344	0.065752		1.99256	0.379326	1.85567	0.479522		-0.061486	0.151193	-0.382401	0.150996
4	1.12453	0.085303	1.17114	0.060837		2.50415	0.380596	2.75595	0.733335		-0.117159	0.158872	-0.230417	0.09925
5	1.47764	0.133019	1.20975	0.0425		2.6985	0.401439	2.50361	0.394569		0.126208	0.169253	-0.020483	0.074071
6	1.62176	0.093452	1.20524	0.025864		2.6292	0.412624	2.21106	0.402669		0.210196	0.102589	-0.122975	0.046875
7	1.402	0.106999	1.1461	0.043195		2.61217	0.410166	2.20107	0.414539		0.057427	0.134529	-0.029415	0.053523
8	1.2952	0.070043	1.15936	0.031681		3.07055	0.980243	2.45286	0.316693		0.181194	0.098265	-0.05696	0.075953
9	1.39156	0.140587	1.11661	0.033935		2.39946	0.334148	3.11439	0.418953		0.002339	0.190487	-0.001536	0.0589
10	1.33538	0.112672	1.28159	0.054861		2.75846	0.498589	3.865	0.304633		-0.023975	0.148821	0.090198	0.068202
11	1.50279	0.070463	1.44491	0.062023		4.37167	0.64702	3.21359	0.316769		0.306959	0.081813	0.218842	0.058132
12	1.52854	0.099182	1.42627	0.052542		3.8004	0.462556	3.60038	0.326164		0.348855	0.092704	0.204099	0.06342
13	1.36769	0.10632	1.41357	0.059381		5.14358	1.02566	2.98947	0.209892		0.321857	0.132262	0.23624	0.066102
14	1.42945	0.104418	1.45167	0.043351		4.89288	0.34722	4.02787	0.43271		0.197354	0.097869	0.152295	0.066439
15	1.35578	0.082727	1.47126	0.049199		3.86867	0.523084	3.81449	0.324991		0.24828	0.096067	0.159612	0.048233
16	1.2192	0.098428	1.34667	0.061221		3.37922	0.426779	3.56376	0.329906		0.178654	0.113139	0.168792	0.04955
17	1.29655	0.122464	1.29057	0.030435		3.79861	0.517236	3.48997	0.414039		0.255758	0.123157	0.20649	0.027804
18	1.18188	0.098622	1.55353	0.031969		4.33655	0.78969	4.22983	0.290139		0.190754	0.110357	0.286397	0.027239
19	1.27739	0.113396	1.40609	0.058733		4.72205	0.761249	3.59011	0.370394		0.28677	0.109504	0.291108	0.047809
20	1.39815	0.098	1.53361	0.061723		6.13403	0.800122	4.73046	0.500434		0.202708	0.083228	0.276301	0.059393
21	1.39247	0.105851	1.50188	0.046078		5.16361	0.922812	4.4503	0.375868		0.139809	0.122919	0.248646	0.047083
22	1.3956	0.095314	1.46574	0.033126		3.23124	0.48719	3.9522	0.346349		0.221478	0.115348	0.176649	0.054768
23	1.26303	0.064884	1.22836	0.047762		3.47955	0.242147	3.59736	0.390827		0.153174	0.092321	0.1269	0.065024
24	1.27426	0.070463	1.24028	0.038683		3.94389	0.650485	3.91558	0.270427		0.232114	0.083318	0.174935	0.036647
25	1.35978	0.093686	1.28221	0.037601		3.63645	0.543502	3.47641	0.310106		0.337904	0.110911	0.17644	0.023507
26	1.52963	0.093546	1.46914	0.038421		4.67483	0.514442	3.85005	0.212103		0.364339	0.124343	0.135885	0.049076
27	1.47643	0.089401	1.52164	0.038643		4.3098	0.749661	3.27042	0.110406		0.377387	0.129861	0.1991	0.057621
28	1.56236	0.126385	1.4565	0.065611		4.71763	0.685426	4.30769	0.452732		0.423273	0.151252	0.139479	0.107493
29	1.42102	0.083701	1.26726	0.082514		4.32828	0.285183	2.67849	0.244634		0.297246	0.117321	0.174649	0.107645
30	1.44517	0.09302	1.23329	0.068423		4.00793	0.593093	2.79038	0.16752		0.407999	0.100737	0.213338	0.069084
31	1.71176	0.098548	1.39466	0.062995		2.81187	0.332085	2.78945	0.190378		0.392584	0.110076	0.029481	0.07429
32	1.419	0.071482	1.23108	0.034655		2.74256	0.242743	3.2869	0.378448		0.176826	0.092395	0.095506	0.04608
33	1.48153	0.084902	1.24028	0.04891		3.35332	0.562315	3.48663	0.296955		0.215369	0.13933	0.109324	0.064484
34
35	1.316	0.082242	1.16714	0.042951		2.42843	0.212836	3.18967	0.310449		0.216092	0.119785	0.093982	0.070962
36	0.992304	0.058679	1.11272	0.070076		3.24822	1	3.21444	0.534851		-0.063016	0.104188	0.096172	0.10287
37	1.08896	0.061899	1.1461	0.063513		2.41229	0.298042	3.24645	0.551362		0.024602	0.121425	0.214941	0.08805
38	1.13929	0.121354	1.32465	0.094744		3.0103	0.456663	3.60568	0.824529		-0.149094	0.18227	0.192395	0.111754
39	1.24527	0.077958	1.36347	0.068001		2.7106	0.240174	3.3939	0.583014		-0.181694	0.139465	0.293946	0.080107
40	1.30045	0.083979	1.37679	0.053726		3.19177	0.411154	3.57787	0.679638		0.142782	0.11371	0.269845	0.08572
41	1.35947	0.064657	1.38647	0.085787		2.96195	0.400996	3.63289	0.354495		0.247402	0.082548	0.311265	0.089959
42	1.39181	0.070688	1.36241	0.079501		2.78911	0.455089	3.64299	0.49183		0.178822	0.072391	0.291468	0.066007
43	1.30469	0.061674	1.21336	0.056941		3.95802	0.487723	3.55139	0.487603		-0.055873	0.071768	0.137211	0.055216
44	1.10448	0.072038	1.16465	0.033099		4.1485	0.454033	3.12786	0.312712		0.010935	0.101813	0.038591	0.082831
45	1.14897	0.058566	1.15172	0.056857		3.0389	0.339514	3.24135	0.545707		0.225237	0.06942	0.180702	0.05581
46	1.35067	0.061868	1.24032	0.050748		4.57816	0.331856	3.20039	0.734928		0.280099	0.072855	0.116923	0.052875
47	1.57586	0.083595	1.39204	0.035841		3.15505	0.529928	4.69909	0.918489		0.248466	0.055676	0.189255	0.063344
48	1.27481	0.072953	1.32763	0.039027		3.81185	0.640398	5.49918	0.815401		0.195744	0.079326	0.224047	0.06153
49	1.5602	0.090097	1.16703	0.051122		2.74409	0.297702	4.56319	0.738557		0.225733	0.109937	0.163634	0.077621
50	1.44489	0.057023	1.15916	0.065454		2.54159	0.289182	5.31705	1.50239		0.213756	0.062464	0.171117	0.090912
51	1.3769	0.065367	1.14247	0.083754		2.62064	0.353522	6.35059	1.76403		0.177056	0.063803	0.23202	0.081011
52	1.40502	0.06733	1.18719	0.074217		2.8083	0.349673	6.58384	1.42491		0.251876	0.062814	0.224411	0.064345
53	1.45378	0.073417	1.15328	0.072489		4.2367	0.34158	5.83283	1.56929		0.216784	0.066028	0.176889	0.055211
54	1.20902	0.061872	1.11415	0.080585		4.36581	0.519435	5.39517	1.20203		0.162004	0.079999	0.236626	0.071315
55	1.2724	0.047685	1.2125	0.084164		3.23495	0.426353	6.87092	1.59961		-0.060466	0.058752	0.264752	0.045572
56	1.31969	0.096428	1.20895	0.086164		3.40279	0.508214	5.99487	1.53329		0.201627	0.083515	0.268383	0.062983
57	1.41266	0.078969	1.17858	0.074375		4.37421	0.50625	6.5795	1.48506		0.242688	0.09483	0.262817	0.065621
58	1.4686	0.082437	1.26219	0.060028		2.99668	0.336341	4.82719	0.859676		0.119342	0.110205	0.265822	0.061851
59	1.05807	0.042935	1.10461	0.039207		2.83088	0.437226	4.30692	0.648424		-0.078834	0.085063	0.109719	0.070961
60	0.977026	0.070419	0.926935	0.051439		2.8566	0.432336	3.55188	0.678102		-0.049189	0.099799	0.073529	0.080969
61	1.16288	0.062277	0.979435	0.03543		3.49068	0.409423	3.82316	0.602868		-0.077642	0.093649	0.051719	0.073686
62	1.35787	0.071273	1.33085	0.026544		3.72041	0.589618	4.8805	0.622131		-0.053374	0.084149	0.199478	0.065114
63	1.35707	0.059155	1.25198	0.038537		3.6523	0.292779	4.42127	0.721319		0.19102	0.08892	0.288994	0.051376
64	1.22456	0.058393	1.34702	0.048959		3.51667	0.404081	4.8508	0.493434		0.096212	0.082617	0.291529	0.044479
65	1.2473	0.068947	1.49571	0.037658		4.2076	0.637539	5.19513	0.335697		0.178708	0.06619	0.308332	0.04025
66	1.233	0.055001	1.47653	0.035821		3.72892	0.579425	5.48128	0.487168		0.126723	0.049647	0.300299	0.043843
67	1.32994	0.06571	1.44568	0.047655		4.12911	0.409109	5.21883	0.646406		0.21246	0.10081	0.346056	0.034583
68	1.18395	0.054825	1.28841	0.045556		3.78778	0.406573	4.70124	0.52535		0.069849	0.056285	0.283924	0.038588
69	1.21608	0.049942	1.32399	0.045115		4.09002	0.42305	4.08846	0.557438		-0.002289	0.076952	0.212842	0.057394
70	1.00409	0.031622	1.24498	0.075205		2.317	0.267846	4.79898	1.02731		-0.154358	0.061404	0.282585	0.076502
71	0.988639	0.065807	1.18067	0.096828		1.85818	0.244544	4.10407	1.29739		-0.127652	0.115056	0.207799	0.11576
72	1.15518	0.058871	1.28175	0.055262		2.16509	0.220932	4.10107	1.07898		0.081138	0.078662	0.291051	0.060305
73	1.34762	0.049081	1.43887	0.088663		3.31232	0.25218	5.00004	1.06547		0.099119	0.082618	0.285676	0.067069
74	1.43106	0.050322	1.32812	0.090713		2.3007	0.203107	4.69615	1.49076		0.075847	0.056842	0.323933	0.054776
75	1.36525	0.06018	1.30095	0.064911		2.3494	0.185654	5.47124	1.2904		-0.124381	0.092547	0.269637	0.070594
76	1.0311	0.055848	1.15655	0.048418		1.70423	0.173185	3.42629	0.434156		-0.273416	0.112743	0.102767	0.082346
77	1.35569	0.064942	1.11728	0.022796		2.09234	0.103636	3.28527	0.500563		0.041485	0.115748	0.145132	0.026902
78	1.43002	0.078767	1.16968	0.053412		2.49128	0.237425	2.99106	0.263859		0.083456	0.124309	0.12355	0.058789
79	1.5236	0.077382	1.23009	0.035601		2.91096	0.324171	3.64143	0.581315		0.059198	0.093262	0.116634	0.059034
80	1.51602	0.063479	1.24282	0.05585		2.77541	0.282744	3.69215	0.549971		0.199595	0.079535	0.205406	0.067235
81	1.60204	0.07287	1.31299	0.064927		2.57919	0.28699	3.50347	0.203019		0.23347	0.080173	0.230792	0.073927
82	1.42862	0.071551	1.43814	0.049562		3.57125	0.228278	4.41363	0.389039		0.117646	0.085731	0.17755	0.052305
83	1.35481	0.055525	1.3234	0.040707		2.60002	0.281716	3.98518	0.207428		0.163586	0.065022	0.139756	0.053156
84	1.2337	0.035981	1.20154	0.021649		2.57195	0.407451	2.75961	0.201023		0.017876	0.052647	0.020954	0.047101
85	1.32298	0.040846	1.21078	0.059328		2.94248	0.34925	2.89122	0.215503		0.050855	0.077108	0.031812	0.071347
86	1.17152	0.056338	1.12817	0.03397		3.39574	0.340741	3.09865	0.303413		0.09047	0.104079	-0.032317	0.063981
87	1.11375	0.067871	1.06354	0.051396		3.65311	0.623945	2.83299	0.245831		-0.004964	0.076938	-0.088384	0.098741
88	1.26899	0.057525	1.16745	0.054792		2.45395	0.246041	3.88429	0.409426		0.22709	0.063365	0.148528	0.076959
89	1.44942	0.060477	1.25629	0.063204		3.82318	0.385238	3.40853	0.546918		0.205959	0.07658	0.147273	0.094383
90	1.31977	0.06925	1.50201	0.056598		3.28092	0.324093	4.05761	0.531784		0.208014	0.082522	0.246273	0.058329
91	1.28887	0.035586	1.34134	0.053165		2.98402	0.19447	4.73418	0.535704		0.197147	0.035232	0.133015	0.062759
92	1.56944	0.062417	1.27744	0.06501		3.46709	0.535917	3.33457	0.405626		0.303141	0.050564	0.261327	0.055369
93	1.52041	0.084573	1.48721	0.055237		4.35363	0.654043	4.24164	0.494886		0.299709	0.083104	0.218991	0.047101
94	1.61698	0.110369	1.2866	0.072441		2.84116	0.467091	3.65133	0.682193		0.389681	0.13822	0.178841	0.072027
95	1.53098	0.086451	1.27538	0.072895		3.0535	0.419142	3.53948	0.416903		0.301348	0.125399	0.239378	0.079821
96	1.69037	0.051751	1.38073	0.082168		2.9127	0.628448	3.04073	0.272324		0.405393	0.060533	0.190196	0.093607
97	1.56879	0.055254	1.31042	0.045598		2.61754	0.319783	3.21546	0.522401		0.2834	0.081066	0.272001	0.059735
98	1.53644	0.037101	1.34025	0.059311		2.69434	0.402551	3.54596	0.531776		0.20728	0.048835	0.267767	0.058358
99	1.31543	0.068615	1.28274	0.067755		3.55679	0.533518	3.84685	0.52018		-0.003724	0.106997	0.298299	0.066114
100	1.62264	0.088596	1.43388	0.044372		3.06377	0.362211	4.89648	0.65994		0.262772	0.082797	0.197878	0.08491
101	1.47477	0.064845	1.41251	0.055805		2.89494	0.453112	4.04724	0.466128		0.460381	0.05186	0.208457	0.077318
102	1.71288	0.096464	1.52915	0.049407		3.23034	0.410844	4.30156	0.38402		0.486352	0.069877	0.253129	0.055389
103	1.81745	0.071146	1.51241	0.055914		3.20839	0.449646	3.87292	0.212301		0.468417	0.057014	0.348948	0.071054
104	1.71161	0.065651	1.60028	0.02816		3.20798	0.337603	3.90762	0.300743		0.377	0.078948	0.294399	0.042635
105	1.74721	0.071154	1.52173	0.040409		3.24531	0.400997	3.07342	0.165315		0.47574	0.066083	0.334203	0.026373
106	1.70218	0.080306	1.39385	0.050454		2.60195	0.498543	3.20915	0.31051		0.348354	0.084196	0.170564	0.042997
107	1.62072	0.07357	1.40687	0.0446		2.36975	0.220995	2.65868	0.257277		0.184024	0.081422	0.114209	0.051736
108	1.25015	0.06138	1.22845	0.035856		2.16416	0.487766	1.79296	0.153298		0.085254	0.109484	-0.048153	0.067337
109	1.32217	0.062889	1.28142	0.016502		1.81232	0.225507	1.73371	0.119017		-0.067608	0.125584	-0.363039	0.043589
110	1.00787	0.04054	0.969238	0.026143		1.22322	0.129465	1.15313	0.062184		-0.489541	0.136505	-0.864192	0.088055

[truncated: 27 more sheets: 4C, 4D, 4F, 4G, 5B, 5C, 5D, 5E-F, S1, S3A, S3B, S3C, S4, S5, S6A, S10, S11, S12, S13, S14A …]
